# Supplementary material for: Influence of adiponectin and inflammatory cytokines in fatty degenerative atrophic muscle
Source: Sci Rep. 2022 Jan 28;12:1557. doi: 10.1038/s41598-022-05608-x (PMC8799651; doi:10.1038/s41598-022-05608-x)
Supplement: Supplementary file 1 — Supplementary Information. [file 41598_2022_5608_MOESM1_ESM.xlsx]

## Sheet: Sheet1
			Gastrocnemius muscle
Rat	weight	group	affected(g)	unaffected(g)	weight ratio
♀	239	nerve crushed(R）	1.15	2.02	0.569307
♀	250	nerve crushed(R）	1.37	2.44	0.561475
♀	224	nerve crushed(R）	1.17	2.01	0.58209
♀	238	nerve crushed(R）	1.08	1.97	0.548223
♀	250	nerve crushed(R）	1.34	2.3	0.582609
♀	256	nerve crushed(R）	1.37	2.18	0.62844
Average			1.24667	2.15333	0.578691
STDEV			0.117	0.171432	0.0233441
SE			0.0477649	0.0699868
♀	250	control	2.12	1.96	1.08163
♀	230	control	2.1	1.91	1.09948
♀	226	contorol	2.01	1.92	1.04688
♀	230	contorol	2.05	1.93	1.06218
♀	237	contorol	2.09	1.97	1.06091
♀	232	contorol	2.08	2.05	1.01463
Average			2.075	1.95667	1.06095
STDEV			0.0359398	0.0467856	0.0266359
SE			0.0146723	0.0191001
Supplementary table: Details and measured gastrocnemius weight of rats in nerve-crushed group (top row) and control group (bottom row)
Calculate the average, standard deviation (STDEV) and standard error (SE).
